# Supplementary material for: Genomic Assessment of Cancer Susceptibility in the Threatened Catalina Island Fox (Urocyon littoralis catalinae)
Source: Genes (Basel). 2022 Aug 22;13(8):1496. doi: 10.3390/genes13081496 (PMC9408614; doi:10.3390/genes13081496)
Supplement: Supplementary file 1 [file genes-13-01496-s001.zip]

Archive with 2 entries (2 files):
- genes-1862266-supplementary.xlsx
- Hendricks_CatalinaIslandFox_Supplement_v2.pdf
